# Supplementary material for: Sn1,3 Regiospecificity of DHA (22:6ω-3) of Plant Origin (DHA-Canola®) Facilitates Its Preferential Tissue Incorporation in Rats Compared to sn2 DHA in Algal Oil at Low Dietary Inclusion Levels
Source: Nutrients. 2025 Apr 9;17(8):1306. doi: 10.3390/nu17081306 (PMC12030648; doi:10.3390/nu17081306)
Supplement: Supplementary file 1 [file nutrients-17-01306-s001.zip]

Archive with 3 entries (3 files):
- nutrients-3205269 - Supplementary Table S1.pdf
- nutrients-3205269 - Supplementary Table S2.pdf
- nutrients-3205269 - Supplementary Table S3.pdf
